# Supplementary material for: Identification of GROWTH-REGULATING FACTOR transcription factors in lettuce (Lactuca sativa) genome and functional analysis of LsaGRF5 in leaf size regulation
Source: BMC Plant Biol. 2021 Oct 23;21:485. doi: 10.1186/s12870-021-03261-6 (PMC8539887; doi:10.1186/s12870-021-03261-6)
Supplement: Supplementary file 2 — Additional file 2: Table S1. Number of GRF genes and miR396s have been identified in different species [file 12870_2021_3261_MOESM2_ESM.xlsx]

## Sheet: GRF genes
Table S1. Number of GRF genes and miR396s have been identified in different species
Plant species	Scientific name	GRF genes identified	miR396s identified
Lettuce	Lactuca sativa	15	5
Arabidopsis	Arabidopsis thaliana	9	2
Rice	Oryza sativa	12	7
Maize	Zea mays	14	8
Cabbage	Brassica rapa	17	2
Tomato	Solanum lycopersicum	13	3
