# Supplementary material for: Identification of GROWTH-REGULATING FACTOR transcription factors in lettuce (Lactuca sativa) genome and functional analysis of LsaGRF5 in leaf size regulation
Source: BMC Plant Biol. 2021 Oct 23;21:485. doi: 10.1186/s12870-021-03261-6 (PMC8539887; doi:10.1186/s12870-021-03261-6)
Supplement: Supplementary file 3 — Additional file 3: Table S2. The length and width of LsaGRF5-OE and Lsa-miR396a-OE leaves [file 12870_2021_3261_MOESM3_ESM.xlsx]

## Sheet: Primer
Table S2. The length and width of LsaGRF5-OE and Lsa-miR396a-OE leaves
The length of LsaGRF5-OE leaves
OE-	OE5	OE11
11.907	27.6575	24.6025
9.681	21.0535	18.9735
11.746	18.798	21.84
8.071	18.2455	24.4205
10.206	21.216	17.4915
8.071	22.698	18.0635
10.381	22.5485	23.4325
8.694	26.5785	24.4205
11.746	26.5785	25.6295
9.681	21.0015	26.7085
8.071	22.698	19.5585
8.694	18.3105	21.84
10.206	23.478	19.5585
13.79	22.8475	20.4035
9.191	28.4635	22.5485
9.128	24.05	19.5
8.232	27.6575	20.891
12.908	22.698	23.335
9.681	19.7275	20.839
13.013	27.6575	24.4205
11.298	21.0015	25.545
13.307	25.896	20.124
9.814	27.04	22.503
10.829	21.476	23.7185
11.746	22.698	21.632
11.592	18.3105	24.232
8.232	28.301	25.675
8.225	24.1865	24.1865
10.206	20.0135	17.1015
12.264	26.5785	21.84
9.128	20.0135	21.216
11.207	24.1865	22.503
8.071	17.4915	23.7185
8.694		22.8475
10.206		28.6585
The width of LsaGRF5-OE leaves
OE-	OE5	OE11
6.186	18.225	21.16
7.056	14.76	18.225
8.856	14.985	14.58
9.978	15.51	16.505
7.056	16.505	16.055
7.452	16.625	16.3
7.452	18.905	15.03
11.736	15.51	18.765
10.806	17.29	18.625
8.298	17.02	16.015
11.154	17.135	20.78
7.056	15.03	15.03
9.282	15.03	13.93
7.452	14.76	20.13
10.068	15.465	17.895
10.068	14.07	18.225
8.412	14.76	19.7
10.806	14.67	18.585
8.064	16.3	18.765
8.298	13.93	17.895
8.298	17.29	15.51
6.918	14.07	19.7
9.978	15.68	14.07
6.918	13.04	19.9
7.824	18.765	16.3
9.282	17.635	14.76
9.282	18.445	14.445
10.806	15.03	19.595
8.412	14.26	18.225
8.856	16.785	13.445
14.244	15.16	18.045
8.064	15.38	19.7
8.856	14.76	19.73
8.064	18.005	17.93
The length of Lsa-miR396a-OE leaves
YDL	OE1	OE3
16.52	11.898	9.282
16.32	8.064	8.748
18.06	11.898	12.372
20.8	7.452	7.056
21.895	9.78	7.452
18.925	7.824	7.056
19.615	13.83	11.064
19.92	8.412	7.452
20.15	12.372	8.856
15.48	7.452	7.452
18.605	13.902	9.978
18.64	7.056	7.056
15.61	10.068	8.412
16.64	7.452	7.452
19.03	8.064	8.064
21.18	11.154	9.978
16.07	9.78	8.064
17.615	9.282	9.78
22.195	11.154	6.918
14.775	7.056	8.298
15.48	10.806	8.064
19.85	8.298	9.78
16.32	12.756	9.978
18.06	11.154	8.856
18.605	11.736	9.78
19.92	9.78	7.452
18.925	8.856	7.824
19.03	10.068	8.064
18.245	8.298	8.748
18.245	8.412	10.806
21.18	8.064	8.412
13.505	8.412	9.78
15	8.748
20.895	11.154
15	9.684
	11.154
The width of Lsa-miR396a-OE leaves
YDL	OE1	OE3
10.184	7.436	5.376
11.076	6.652	5.532
11.416	8.3	4.124
14.884	5.904	5.832
15.364	6.456	7.604
15.664	6.52	5.608
16.148	6.52	6.188
16.436	6.188	4.968
17.54	6.652	7.436
17.62	5.608	5.832
11.268	5.904	5.832
12	5.832	5.608
14.868	7.024	5.832
15.692	5.376	6.712
15.692	5.904	4.968
16.64	5.376	6.52
17.636	5.608	6.188
11.416	5.532	5.532
12.036	5.904	6.52
13.216	6.652	6.52
13.628	7.436	7.604
13.628	6.456	5.904
14.092	6.652	7.024
15.8	5.832	5.532
17.52	7.436	8.248
11.116	5.904	4.612
11.116	7.436	7.604
11.116	5.608	4.704
12.14	4.704	5.376
12.384	8.748	5.832
13.204	4.704	4.612
14.448	5.904	7.436
16.624	6.712	6.188
