# Supplementary material for: Identification of GROWTH-REGULATING FACTOR transcription factors in lettuce (Lactuca sativa) genome and functional analysis of LsaGRF5 in leaf size regulation
Source: BMC Plant Biol. 2021 Oct 23;21:485. doi: 10.1186/s12870-021-03261-6 (PMC8539887; doi:10.1186/s12870-021-03261-6)
Supplement: Supplementary file 4 — Additional file 4: Table S3. The sequences of Primers used in this study [file 12870_2021_3261_MOESM4_ESM.xlsx]

## Sheet: Primer
Table S3. The sequences of Primers used in this study
Primers	Sequence
BD-GRF5-full length-F	ATGATGAGTAGTGGTAGTAA
BD-GRF5-full length-R	CTACCAGTAGGATCTGGGTT
BD-GRF51-155-F	ATGATGAGTAGTGGTAGTAA
BD-GRF51-155-R	CGAGATATTTGTGGTTGTCG
BD-GRF5156-317-F	AAATCGATCTCGCCTTCTGA
BD-GRF5156-317-R	CTACCAGTAGGATCTGGGTT
pSAT6-EGFP-GRF5-F	ATGATGAGTAGTGGTAGTAA
pSAT6-EGFP-GRF5-R	CCAGT AGGAT CTGGG TTTGG
pEZR(K)-LC-miR396a-F	ATTCTCCTATAAATACGCCT
pEZR(K)-LC-miR396a-R	ATACAGCGAAACAACATTGA
pEZR(K)-LC-GRF5-F	ATGATGAGTAGTGGTAGTAA
pEZR(K)-LC-GRF5-R	CTACCAGTAGGATCTGGGTT
qRT-PCR-actin F	AGGCTGTGCTTTCTTTGT
qRT-PCR-actin R	TCTTCATTAGGGAATCTGTG
qRT-PCR-GRF5-F	CGATATGGAACCAGGAAGATGTAG
qRT-PCR-GRF5-R	TCCACAGGCTTTCTTGAACG
qRT-PCR-miR396a-F	CCTAATTTGGGTTTCAATTGTGAG
qRT-PCR-miR396a-R	CCCACAGCTTTATTGAACAGC
